# Supplementary material for: Long-term balancing selection drives evolution of immunity genes in Capsella
Source: eLife. 2019 Feb 26;8:e43606. doi: 10.7554/eLife.43606 (PMC6426441; doi:10.7554/eLife.43606)
Supplement: Figure 1—source data 1. [file elife-43606-fig1-data1.xlsx]

## Sheet: Sheet1
Species	Accession	Latitude	Longitude	Covered Sites	Fraction of genome	Average Coverage	Machine	Read length	Run type	DNA extraction method
Capsella rubella	690	36.15	-5.58	126001336	96.43%	45.52	Illumina GAII	150	Paired end	Nuclei Extraction
Capsella rubella	697	-	-	123161423	94.25%	15.34	Illumina HiSeq 2000	100	Paired end multiplexed	Qiagen Dneasy Plant Mini Kit
Capsella rubella	698	-	-	124962254	95.63%	34.85	Illumina HiSeq 2000	100	Paired end multiplexed	Qiagen Dneasy Plant Mini Kit
Capsella rubella	762	37.966667	23.716667	122513726	93.76%	53.27	Illumina GAII	150	Paired end	Nuclei Extraction
Capsella rubella	844	35.202554	24.233091	121329288	92.85%	81.83	Illumina HiSeq 2000	100	Paired end multiplexed	Qiagen Dneasy Plant Mini Kit
Capsella rubella	879	35.29	24.42	123690648	94.66%	53.44	Illumina GAII	150	Paired end	Nuclei Extraction
Capsella rubella	907	39.666667	19.8	121421409	92.92%	68.71	Illumina HiSeq 2000	100	Paired end multiplexed	Qiagen Dneasy Plant Mini Kit
Capsella rubella	925	39.666667	20.85	123737895	94.70%	51.14	Illumina GAII	150	Paired end	Nuclei Extraction
Capsella rubella	984	39.5	3	124755181	95.47%	38.65	Illumina GAII	150	Paired end	Nuclei Extraction
Capsella rubella	1207	28.316667	-16.566667	124326589	95.15%	114.33	Illumina HiSeq 2000	100	Paired end multiplexed	Qiagen Dneasy Plant Mini Kit
Capsella rubella	1208	28.316667	-16.566667	124706029	95.44%	58.39	Illumina GAII	150	Paired end	Nuclei Extraction
Capsella rubella	1209	28.316667	-16.566667	124491196	95.27%	79.04	Illumina HiSeq 2000	100	Paired end multiplexed	Qiagen Dneasy Plant Mini Kit
Capsella rubella	1311	42.8833333	-0.1	124745870	95.47%	48.70	Illumina GAII	150	Paired end	Nuclei Extraction
Capsella rubella	1377	-34.6666667	-58.5	123919991	94.83%	61.13	Illumina HiSeq 2000	100	Paired end multiplexed	Qiagen Dneasy Plant Mini Kit
Capsella rubella	1453	43.466667	11.033333	124592206	95.35%	43.84	Illumina GAII	150	Paired end	Nuclei Extraction
Capsella rubella	774	41.8333333	16	129582019	99.17%	54.77	Illumina GAII	150	Paired end	Nuclei Extraction
Capsella rubella	86IT1	40.62	14.37	124745454	95.47%	31.91	Illumina GAII	150	Paired end	Nuclei Extraction
Capsella rubella	1GR1	-	-	121591883	93.05%	33.64	Illumina GAII	100	Paired end	CTAB
Capsella rubella	1574-1	41.6	8.983333	124175014	95.03%	32.41	Illumina HiSeq 2000	100	Paired end multiplexed	Qiagen Dneasy Plant Mini Kit
Capsella rubella	1407-8	35.183333	24.233333	123498038	94.51%	73.48	Illumina HiSeq 2000	100	Paired end multiplexed	Qiagen Dneasy Plant Mini Kit
Capsella rubella	1504-11	28.666667	-17.866667	124832658	95.53%	60.99	Illumina HiSeq 2000	100	Paired end multiplexed	Qiagen Dneasy Plant Mini Kit
Capsella rubella	1575-1	41.383333	9.166667	125029339	95.68%	39.96	Illumina GAII	150	Paired end	Nuclei Extraction
Capsella rubella	1249-11	38.7833333	-9.3833333	124926266	95.60%	40.99	Illumina GAII	150	Paired end	Nuclei Extraction
Capsella rubella	1267-15	37.933333	-6.883333	125370742	95.94%	51.95	Illumina GAII	150	Paired end	Nuclei Extraction
Capsella rubella	987-25	45.033333	-0.583333	124718548	95.45%	46.53	Illumina GAII	150	Paired end	Nuclei Extraction
Capsella rubella	1245-12	39.433333	-6.333333	124991085	95.65%	56.82	Illumina GAII	150	Paired end	Nuclei Extraction
Capsella rubella	1354-12	45.883333	10.833333	124742295	95.46%	57.42	Illumina GAII	150	Paired end	Nuclei Extraction
Capsella rubella	1316-5	47.1	4.933333	124955953	95.63%	51.61	Illumina GAII	150	Paired end	Nuclei Extraction
Capsella rubella	1321-1	46.95	4.3	124804315	95.51%	56.18	Illumina GAII	150	Paired end	Nuclei Extraction
Capsella rubella	100.8	-	-	122812639	93.99%	47.03	Illumina GAII	150	Paired end	Nuclei Extraction
Capsella rubella	79.1	37.7295	21.687317	123137159	94.24%	41.18	Illumina GAII	150	Paired end	Nuclei Extraction
Capsella rubella	75.2	38.090667	22.171933	122964219	94.10%	52.71	Illumina GAII	150	Paired end	Nuclei Extraction
Capsella rubella	80TR1-TS1	41.02	28.96	123019989	94.15%	33.15	Illumina GAII	150	Paired end	Nuclei Extraction
Capsella rubella	TAAL-1	-	-	125232822	95.84%	36.02	Illumina GAII	150	Paired end	Nuclei Extraction
Capsella rubella	39.1	37.989117	15.3369	124261563	95.10%	50.04	Illumina GAII	150	Paired end	Nuclei Extraction
Capsella rubella	78.1	37.69185	21.62535	123261469	94.33%	93.69	Illumina HiSeq 2000	100	Paired end multiplexed	Qiagen Dneasy Plant Mini Kit
Capsella rubella	83.1	38.4379	21.4243167	123025981	94.15%	63.40	Illumina HiSeq 2000	100	Paired end multiplexed	Qiagen Dneasy Plant Mini Kit
Capsella rubella	72.12	38.1557667	22.7215	123524414	94.53%	94.54	Illumina HiSeq 2000	100	Paired end multiplexed	Qiagen Dneasy Plant Mini Kit
Capsella rubella	34.11	38.1605	16.051867	123470597	94.49%	66.10	Illumina HiSeq 2000	100	Paired end multiplexed	Qiagen Dneasy Plant Mini Kit
Capsella rubella	84.15	38.476433	21.429833	122370981	93.65%	94.18	Illumina HiSeq 2000	100	Paired end multiplexed	Qiagen Dneasy Plant Mini Kit
Capsella rubella	6.26	44.56205	0.353967	125920620	96.37%	126.84	Illumina HiSeq 2000	100	Paired end multiplexed	Qiagen Dneasy Plant Mini Kit
Capsella rubella	23.9	40.723	15.1951167	124780722	95.49%	73.00	Illumina HiSeq 2000	100	Paired end multiplexed	Qiagen Dneasy Plant Mini Kit
Capsella rubella	22.13	41.289667	13.951083	125013935	95.67%	55.61	Illumina HiSeq 2000	100	Paired end multiplexed	Qiagen Dneasy Plant Mini Kit
Capsella rubella	1408	35.29	24.42	122692159	93.90%	70.16	Illumina HiSeq 2000	100	Paired end multiplexed	Qiagen Dneasy Plant Mini Kit
Capsella rubella	RIAH	-	-	125174646	95.79%	123.99	Illumina HiSeq 2000	100	Paired end multiplexed	Qiagen Dneasy Plant Mini Kit
Capsella rubella	1411-3	35.29	24.42	123372390	94.42%	60.38	Illumina HiSeq 2000	100	Paired end multiplexed	Qiagen Dneasy Plant Mini Kit
Capsella rubella	1314-10	47.316667	5.016667	125083806	95.73%	74.49	Illumina HiSeq 2000	100	Paired end multiplexed	Qiagen Dneasy Plant Mini Kit
Capsella rubella	1319-3	47.366667	3.983334	125166467	95.79%	71.63	Illumina HiSeq 2000	100	Paired end multiplexed	Qiagen Dneasy Plant Mini Kit
Capsella rubella	81.2	37.295517	22.060517	123950653	94.86%	92.15	Illumina HiSeq 2000	100	Paired end multiplexed	Qiagen Dneasy Plant Mini Kit
Capsella rubella	77.16	38.1753675	20.5692179	124523820	95.30%	96.59	Illumina HiSeq 2000	100	Paired end multiplexed	Qiagen Dneasy Plant Mini Kit
Capsella grandiflora	103.173	39.51838	21.56092	119484548	91.44%	48.51	GAII	100	Single end	CTAB
Capsella grandiflora	5a	39.705025	19.757344	115849190	88.66%	50.45	GAII	100	Single end	CTAB
Capsella grandiflora	83.17	39.4379	21.42983	116740093	89.34%	36.01	GAII	100	Single end	CTAB
Capsella grandiflora	85.33	39.55522	20.91642	115742135	88.58%	31.19	GAII	100	Single end	CTAB
Capsella grandiflora	86.8	39.51723	20.96527	116854539	89.43%	53.04	GAII	100	Single end	CTAB
Capsella grandiflora	88.56	39.8845167	20.7333	116216438	88.94%	35.42	GAII	100	Single end	CTAB
Capsella grandiflora	91.23	39.86715	20.70708	116282819	88.99%	53.26	GAII	100	Single end	CTAB
Capsella grandiflora	93.23	39.96448	20.71075	116236776	88.95%	33.78	GAII	100	Single end	CTAB
Capsella grandiflora	94.12	39.95974	20.72393	116661288	89.28%	57.92	GAII	100	Single end	CTAB
Capsella grandiflora	95.15	39.97875	20.72483	117323055	89.79%	35.76	GAII	100	Single end	CTAB
Capsella grandiflora	97.26	39.51727	21.15622	117862965	90.20%	50.97	GAII	100	Single end	CTAB
Capsella grandiflora	AxE	-	-	116573989	89.21%	43.71	GAII	100	Single end	CTAB
Capsella grandiflora	98	38.86465	20.9873	115864671	88.67%	33.12	GAII	100	Single end	CTAB
Capsella grandiflora	918-8	39.75	19.86667	-	-	-	-	-	-	-
Capsella grandiflora	Cg2e	39.67175	19.70102	-	-	-	-	-	-	-
Capsella orientalis	1718-9	48.5833333	88.4333333	99824130	76.39%	107.08	Illumina HiSeq 2000	100	Paired End Multiplexed	Qiagen Dneasy Plant Mini Kit
Capsella orientalis	1719-1	48.5833333	88.4333333	99746268	76.33%	78.90	Illumina HiSeq 2000	100	Paired End Multiplexed	Qiagen Dneasy Plant Mini Kit
Capsella orientalis	1938-1_1	53.3333333	83.75	99458682	76.11%	56.11	Illumina HiSeq 2000	100	Paired End Multiplexed	Qiagen Dneasy Plant Mini Kit
Capsella orientalis	1939-1_6	52.2666667	76.95	99180784	75.90%	77.19	Illumina HiSeq 2000	100	Paired End Multiplexed	Qiagen Dneasy Plant Mini Kit
Capsella orientalis	1940-1_1	50.7833333	75.6833333	98311522	75.24%	51.02	Illumina HiSeq 2000	100	Paired End Multiplexed	Qiagen Dneasy Plant Mini Kit
Capsella orientalis	1978-6	51.1	81.9	100377405	76.82%	101.67	Illumina HiSeq 2000	100	Paired End Multiplexed	Qiagen Dneasy Plant Mini Kit
Capsella orientalis	1979-02	51.1166667	81.8	98087502	75.07%	47.74	Illumina HiSeq 2000	100	Paired End Multiplexed	Qiagen Dneasy Plant Mini Kit
Capsella orientalis	1980-1	51.1666667	81.6666667	100019324	76.54%	113.49	Illumina HiSeq 2000	100	Paired End Multiplexed	Qiagen Dneasy Plant Mini Kit
Capsella orientalis	1981-3	51.1333333	81.6	98950978	75.73%	64.96	Illumina HiSeq 2000	100	Paired End Multiplexed	Qiagen Dneasy Plant Mini Kit
Capsella orientalis	1982-9	51.5	81.2166667	99425987	76.09%	71.79	Illumina HiSeq 2000	100	Paired End Multiplexed	Qiagen Dneasy Plant Mini Kit
Capsella orientalis	1983-6	51.3666667	82.2	99275895	75.97%	69.01	Illumina HiSeq 2000	100	Paired End Multiplexed	Qiagen Dneasy Plant Mini Kit
Capsella orientalis	1984-2	53.35	83.7333333	101010870	77.30%	72.46	Illumina HiSeq 2000	100	Paired End Multiplexed	Qiagen Dneasy Plant Mini Kit
Capsella orientalis	1985-11	53.35	83.7333333	99383443	76.06%	73.92	Illumina HiSeq 2000	100	Paired End Multiplexed	Qiagen Dneasy Plant Mini Kit
Capsella orientalis	2006-01	47.15	86.1166667	99034982	75.79%	76.16	Illumina HiSeq 2000	100	Paired End Multiplexed	Qiagen Dneasy Plant Mini Kit
Capsella orientalis	2007-03	47.2333333	85.7166667	99771592	76.35%	81.69	Illumina HiSeq 2000	100	Paired End Multiplexed	Qiagen Dneasy Plant Mini Kit
Capsella orientalis	2008-01	46.6166667	90.8666667	98946884	75.72%	67.74	Illumina HiSeq 2000	100	Paired End Multiplexed	Qiagen Dneasy Plant Mini Kit
C. grandiflora sample is a hybrid between samples from populations 918-8 and Cg2e
