# Supplementary material for: Long-term balancing selection drives evolution of immunity genes in Capsella
Source: eLife. 2019 Feb 26;8:e43606. doi: 10.7554/eLife.43606 (PMC6426441; doi:10.7554/eLife.43606)
Supplement: Figure 1—source data 2. [file elife-43606-fig1-data2.xlsx]

## Sheet: Sheet1
Annotation	Diversity Cr	Diversity Cg	dCgCr
1	0.00120926	0.00427679	0.00462247
2	0.0032212	0.0130297	0.0138664
3	0.0044078	0.0179303	0.0194081
4	0.00463864	0.0199143	0.0211842
INTERGENIC	0.00359646	0.0147442	0.0158233
INTRON	0.00353693	0.0159826	0.0169951
UTR_3_PRIME	0.00268748	0.0122495	0.0130011
UTR_5_PRIME	0.00233489	0.0108211	0.0113943
