# Supplementary material for: Long-term balancing selection drives evolution of immunity genes in Capsella
Source: eLife. 2019 Feb 26;8:e43606. doi: 10.7554/eLife.43606 (PMC6426441; doi:10.7554/eLife.43606)
Supplement: Figure 2—source data 1. [file elife-43606-fig2-data1.xlsx]

## Sheet: Sheet1
Accession	D statistic	Z-Score	p-value
1GR1	0.01724	1.49	0.1362242359
78.1	0.01066	0.72	0.4715249956
83.1	0.02927	2.16	0.0307726696	*
72.12	0.00869	0.69	0.4901941873
84.15	0.02726	1.98	0.0477035287	*
1407-8	0.01754	1.57	0.1164151113
762	-0.02205	-1.01	0.3124952900
844	-0.01185	-0.84	0.4009083865
879	0.01238	1.2	0.2301393404
907	0.05812	4.61	0.0000040267	*
100.8	0.03742	1.95	0.0511761190
79.1	0.0184	1.52	0.1285109756
75.2	0.00911	0.69	0.4901941873
925	0.05708	3.78	0.0001568284	*
80TR1-TS1	0.02286	1.32	0.1868350180
1408	0.00317	0.31	0.7565609564
1411-3	0.00969	0.94	0.3472175607
81.2	0.01137	1.03	0.3030100056
77.16	0.01069	0.9	0.3681202507
