# Supplementary material for: Long-term balancing selection drives evolution of immunity genes in Capsella
Source: eLife. 2019 Feb 26;8:e43606. doi: 10.7554/eLife.43606 (PMC6426441; doi:10.7554/eLife.43606)
Supplement: Figure 2—source data 2. [file elife-43606-fig2-data2.xlsx]

## Sheet: Sheet1
MODEL	N Cg	N Cr east	N Cr west	N ancestor all	N Cr ancestor	MR01	MR10	MR12	MR21	Time Cr migration starts	TimeCg2CrS	TSplitew	Tsplitspe	TaG	Parameters	MaxEstLhood	AIC	dAIC	MaxObsLhood
S	1269472	81013	23934									7340	120870		5	-412397	1.89917e+06	26181.6	-403601
G	2157471	167597	45132	996822	30189							12706	103967	483486	8	-411057	1.893e+06	20015.7
GM2Cg	2006111	167499	37850	955101	45411	7.48285e-07						10997	140498	756038	9	-410607	1.89093e+06	17947.8
M	1367231	68580	69367			1.17615e-06	1.11893e-06					11037	1914113		7	-408351	1.88054e+06	7556.23
GM2Cr	1957372	101757	113932	781530	2840		2.27109e-06					9532	72906	1167588	9	-406965	1.87416e+06	1174.71
CGM	1802583	81048	43930	1046438	6336	6.3477e-07	1.67095e-06	4.07992e-05	2.00244e-05	747666		1379249	1580624	1977266	13	-406867	1.87372e+06	731.843
GM	2069722	136858	86507	858323	270	5.61265e-07	1.51664e-06					9996	175142	910896	10	-406738	1.87312e+06	132.374
MGS	1961948	373579	70285	839171	6	5.02344e-07	1.96949e-06				10845	10507	171118	1099193	11	-406709	1.87299e+06	0
Lower CI	1.78984e+06	311353	51324.9	550251	2	4.33106e-07	1.45374e-06				8027.52	7590.75	167517	729461
Upper CI	1.95983e+06	463631	72942.9	954127	13.575	5.71431e-07	2.03337e-06				10627.9	9695.65	234489	1.85689e+06
Tested models as follows: S, a simple split of C. grandiflora from C. rubella followed by a split of C. rubella into two populations; G, the same as S, but allowing logistic growth in C. grandiflora starting before the split and a different growth rate for C. rubella after the species split; GM2Cg, the growth model but allowing migration from C. rubella to C. grandiflora; M, the simple model with…

## Sheet: Sheet2
MODEL	N Cg	N Cr east	N Cr west	N ancestor all	N Cr ancestor	MR01	MR10	MR12	MR21	Time Cr migration starts	Time to stop Cg to Cr migration	Time Split East and West	Time split Cg and Cr	Time to start ancestral growth	Parameters	MaxEstLhood	AIC	dAIC	MaxObsLhood
Simple	1269472	81013	23934									7340	120870		5	-412397	1.89917e+06	26181.6	-403601
Growth	2157471	167597	45132	996822	30189							12706	103967	483486	8	-411057	1.893e+06	20015.7	-403601
Growth and migration from C. rubella	2006111	167499	37850	955101	45411	1.50114						10997	140498	756038	9	-410607	1.89093e+06	17947.8	-403601
Migration bidirectional	1367231	68580	69367			1.60807	0.0767362					11037	1914113		7	-408351	1.88054e+06	7556.23	-403601
Growth and migration from C. granidflora	1957372	101757	113932	781530	2840		0.231099					9532	72906	1167588	9	-406965	1.87416e+06	1174.71	-403601
Complex migration and growth	1802583	81048	43930	1046438	6336	1.14423	0.135427	3.30669	0.879672	747666		1379249	1580624	1977266	13	-406867	1.87372e+06	731.843	-403601
Migration and growth	2069722	136858	86507	858323	270	1.16166	0.207564					9996	175142	910896	10	-406738	1.87312e+06	132.374	-403601
Migration and growth, stop	1961948	373579	70285	839171	6	0.985573	0.73576				10845	10507	171118	1099193	11	-406709	1.87299e+06	0	-403601
	0.025	1706541	112787	32212.8	569787	2	6398.2	4.34382e-07	1.29001e-06	6882.48	165884	734447	-409777	-404377
	0.975	1971032	440861	70962.9	943415	1321743	11637.9	1.00798e-06	0.00141029	277613	1.19815e+06	2001459	-402093	-400793
		NPOP0	NPOP1	NPOP2	NANC0	NANC1	TSPL1	MR01	MR10	TSTOP	TSPL2	TSG	MaxEstLhood	MaxObsLhood
