# Supplementary material for: Long-term balancing selection drives evolution of immunity genes in Capsella
Source: eLife. 2019 Feb 26;8:e43606. doi: 10.7554/eLife.43606 (PMC6426441; doi:10.7554/eLife.43606)
Supplement: Figure 4—source data 1. [file elife-43606-fig4-data1.xlsx]

## Sheet: Sheet1
Locus	Scaffold	Start	End	Width	Candidate	Ortholog	Locus Name	ts3hqSNPs	pi_Cg	pi_Cr	pi_Co	Tajima's D Cg	Tajima's D Cr	Tajima's D Co
Bal2.1	scaffold_2	580001	600000	20000	Unannotated TIR-NBS-LRR	AT1G63750			0.0157424	0.0128126	0.00163292	-0.775743	-0.783932	0.880074
Bal2.2	scaffold_2	860001	1060000	200000	CC-NBS-LRR Cluster	AT1G63360		82	0.0143572	0.0126527	0.00178966	-0.706848	-0.645834	0.537032
Bal2.3	scaffold_2	1320001	1680000	360000	CC-NBS-LRR Cluster		RPP39	65	0.0152253	0.0136622	0.000227256	-0.464949	-0.158342	0.594264
Bal2.4	scaffold_2	2180001	2740000	560000	Large NBS-LRR Cluster		RPP7	49	0.0162357	0.0138445	6.29314e-05	-0.674777	-0.123794	-0.857644
Bal2.5	scaffold_2	8020001	8060000	40000		AT5G24530	DMR6		0.0173897	0.0196573	0.00295396	-0.618258	-0.408164	2.24326
Bal2.6	scaffold_2	8220001	8320000	100000	RLK Cluster			35	0.0146068	0.014647	0.00248884	-0.744493	-0.885456	1.2568
Bal3.1	scaffold_3	8740001	8800000	60000	Terpenoid cyclase	AT3G29410			0.0143019	0.0113319	0.000358784	-0.597837	0.698536	1.33662
Bal3.2	scaffold_3	9400001	9540000	140000	RLP Cluster	AT3G25020	RLP42		0.0162042	0.0113311	0.000222994	-0.738951	-0.433468	0.199854
Bal4.1	scaffold_4	1440001	1580000	140000	RLP Cluster	AT3G05360	RLP30	45	0.0161585	0.0137633	0.0033097	-0.642148	0.208565	3.0526
Bal4.2	scaffold_4	2060001	2100000	40000	WRKY gene	AT2G25000	WRKY60		0.016911	0.0140419	0.000585868	-0.688002	-0.134468	0.107187
Bal5.1	scaffold_5	880001	920000	40000	TIR-X Cluster			5	0.0169835	0.0179969	0.0037644	-0.756279	-0.0958558	2.15871
Bal5.2	scaffold_5	6040001	6280000	240000	TIR-NBS-LRR Cluster	AT3G44480	RPP1	1	0.0163872	0.0158795	0.000262969	-0.72845	0.112224	-0.686187
Bal5.3	scaffold_5	7180001	7240000	60000	Small Leaf Rust Like	AT5G38210			0.0137673	0.0120353	0.00378219	-0.84078	-0.277052	2.00737
Bal6.1	scaffold_6	14140001	14180000	40000					0.0159808	0.013244	0.000205663	-0.922002	0.174683	-1.54707
Bal6.2	scaffold_6	14600001	14620000	20000	CRK Cluster	AT4G04490	CRK36		0.0147854	0.0114142	0.000741814	-0.611758	0.603071	0.307093
Bal7.1	scaffold_7	6660001	6780000	120000	Large CRK Cluster	AT4G23210	CRK13		0.0159645	0.0173841	0.0017207	-0.761143	-0.265464	-0.746625
Bal7.2	scaffold_7	15300001	15420000	120000	TIR-NBS-LRR Cluster		DM1 sister	34	0.0150963	0.0153254	0.000550019	-0.588446	0.0599037	-0.0276253
Bal7.3	scaffold_7	16880001	17020000	140000				25	0.0143058	0.0119433	0.00109223	-0.698397	-0.343249	0.00450186
Bal7.4	scaffold_7	17140001	17300000	160000	Uannotated NBS-LRR Cluster				0.0164781	0.0122764	5.31581e-05	-0.539934	-0.0309587	-0.75672
Bal8.1	scaffold_8	1140001	1180000	40000	TIR-NBS-LRR Cluster	AT5G45260	RRS1/RPS4	12	0.0187028	0.0180171	0.00177633	-0.45552	0.33377	-1.04905
Bal8.2	scaffold_8	5440001	5520000	80000	CC-NBS-LRR Cluster	AT5G43470	RPP8		0.0150464	0.0145243	0.000383643	-0.732294	-0.471896	-2.24419
