# Supplementary material for: Long-term balancing selection drives evolution of immunity genes in Capsella
Source: eLife. 2019 Feb 26;8:e43606. doi: 10.7554/eLife.43606 (PMC6426441; doi:10.7554/eLife.43606)
Supplement: Figure 4—source data 2. — Only SNPs with a minor allele frequency greater than 0.05 in all three populations were considered. [file elife-43606-fig4-data2.xlsx]

## Sheet: Sheet1
ts CgCr SNPs
	C. rubella-East	C. rubella-West
C. grandiflora	0.166998	0.0783841
C. rubella-East		0.369554
ts CgCr SNPs in Balanced Regions
	C. rubella-East	C. rubella-West
C. grandiflora	0.474371	0.430013
C. rubella-East		0.668121
ts3way-HQ SNPs
	C. rubella-East	C. rubella-West
C. grandiflora	0.458713	0.269252
C. rubella-East		0.680208
ts 3way-HQ SNPs in Balanced Regions
	C. rubella-East	C. rubella-West
C. grandiflora	0.650338	0.524129
C. rubella-East		0.786908
