# Supplementary material for: Long-term balancing selection drives evolution of immunity genes in Capsella
Source: eLife. 2019 Feb 26;8:e43606. doi: 10.7554/eLife.43606 (PMC6426441; doi:10.7554/eLife.43606)
Supplement: Figure 5—source data 1. — The numbers 1–4 indicate the folddegeneracy of the codon for CDS sites. [file elife-43606-fig5-data1.xlsx]

## Sheet: Sheet1
Annotation	Diversity Cr	Diversity Cg	Diversity Co	dCgCr	dCrCo	dCgCo
1	0.00113681	0.00405109	0.000175133	0.00438068	0.0100822	0.0100483
2	0.00312306	0.0127193	0.000324324	0.0135464	0.0296735	0.0296226
3	0.00426083	0.0176448	0.000388122	0.0190041	0.0415055	0.0411518
4	0.00449487	0.0194486	0.000414176	0.0206841	0.0450824	0.04514
INTERGENIC	0.00311194	0.0135964	0.000340858	0.0143285	0.0308432	0.0316763
INTRON	0.00335824	0.0156118	0.000323304	0.0164687	0.0357267	0.0363465
UTR_3_PRIME	0.00251594	0.0118007	0.000275846	0.0124266	0.0274515	0.0279311
UTR_5_PRIME	0.00220389	0.010424	0.000276213	0.0109202	0.0245427	0.0250551
