# Supplementary material for: Long-term balancing selection drives evolution of immunity genes in Capsella
Source: eLife. 2019 Feb 26;8:e43606. doi: 10.7554/eLife.43606 (PMC6426441; doi:10.7554/eLife.43606)
Supplement: Supplementary file 1. [file elife-43606-supp1.csv]

GO	P	FDR	genes with tsSNP	total genes	tsSNPs	other SNPs	Short Description
GO:0006468	0.00E+00	0.00E+00	935	1124	29893	135759	protein phosphorylation
GO:0006915	0.00E+00	0.00E+00	97	156	3947	10356	apoptotic process
GO:0016310	8.85E-235	7.68E-232	989	1192	31167	145430	phosphorylation
GO:0006952	2.16E-214	1.34E-211	624	827	16788	71836	defense response
GO:0045087	4.73E-186	1.87E-183	216	295	7223	27550	innate immune response
GO:0006464	4.39E-182	1.59E-179	1582	1965	44506	223937	cellular protein modification process
GO:0006955	2.99E-177	9.96E-175	219	299	7369	28161	immune response
GO:0012501	5.38E-175	1.56E-172	157	227	5296	19047	programmed cell death
GO:0008219	3.87E-150	8.39E-148	190	270	6504	25051	cell death
GO:0019538	3.13E-135	6.18E-133	2771	3448	76214	397425	protein metabolic process
GO:0044267	1.95E-129	3.69E-127	2420	3028	65573	340405	cellular protein metabolic process
GO:0009816	5.64E-120	9.79E-118	28	38	1549	4346	defense response to bacterium, incompatible interaction
GO:0006950	2.31E-106	3.71E-104	1821	2311	47431	239816	response to stress
GO:0048544	9.31E-90	1.26E-87	28	35	1384	4053	recognition of pollen
GO:0009875	1.37E-82	1.62E-80	33	40	1580	4987	pollen-pistil interaction
GO:0009814	4.86E-81	5.02E-79	103	134	3408	13454	defense response, incompatible interaction
GO:0006796	7.20E-78	7.10E-76	1362	1654	39595	203858	phosphate-containing compound metabolic process
GO:0006633	1.06E-72	1.02E-70	113	131	3303	14217	fatty acid biosynthetic process
GO:0016106	3.49E-70	3.29E-68	22	24	918	2754	sesquiterpenoid biosynthetic process
GO:0016114	1.37E-66	1.26E-64	74	85	2735	10905	terpenoid biosynthetic process
GO:0046246	4.93E-66	4.37E-64	16	18	747	1987	terpene biosynthetic process
GO:0006793	9.09E-62	6.36E-60	1377	1670	40132	206321	phosphorus metabolic process
GO:0007169	1.32E-56	8.06E-55	111	132	3827	16706	transmembrane receptor protein tyrosine kinase signaling pathway
GO:0006629	6.04E-56	3.64E-54	634	751	18210	89856	lipid metabolic process
GO:0052544	6.62E-54	3.78E-52	12	14	672	1982	defense response by callose deposition in cell wall
GO:0009620	1.61E-52	8.96E-51	154	182	4347	18995	response to fungus
GO:0006631	4.64E-51	2.49E-49	165	194	4666	22485	fatty acid metabolic process
GO:0007154	7.37E-51	3.76E-49	1034	1322	27259	138626	cell communication
GO:0050832	2.03E-49	9.88E-48	114	137	3287	14119	defense response to fungus
GO:0009063	6.54E-48	3.09E-46	48	56	1662	6765	cellular amino acid catabolic process
GO:0006536	1.71E-47	7.90E-46	19	19	901	3245	glutamate metabolic process
GO:0006721	2.58E-47	1.18E-45	99	111	3248	14023	terpenoid metabolic process
GO:0052543	1.79E-46	7.94E-45	15	17	790	2487	callose deposition in cell wall
GO:0019761	4.74E-46	2.08E-44	42	46	1129	4214	glucosinolate biosynthetic process
GO:0052386	8.99E-44	3.75E-42	16	18	791	2509	cell wall thickening
GO:0031348	3.24E-43	1.33E-41	20	23	794	2533	negative regulation of defense response
GO:0008610	1.32E-42	5.24E-41	312	367	9362	45414	lipid biosynthetic process
GO:0009617	2.23E-42	8.81E-41	234	290	6834	32305	response to bacterium
GO:0023052	1.34E-41	5.06E-40	908	1178	23511	120147	signaling
GO:0007165	1.88E-41	6.97E-40	882	1139	22975	118490	signal transduction
GO:0008299	1.97E-41	7.25E-40	103	121	3341	14780	isoprenoid biosynthetic process
GO:0055074	5.64E-41	2.02E-39	27	28	1075	4092	calcium ion homeostasis
GO:0006874	1.26E-40	4.35E-39	25	26	974	3618	cellular calcium ion homeostasis
GO:0009817	2.03E-39	6.68E-38	31	40	1123	4133	defense response to fungus, incompatible interaction
GO:0006541	2.87E-39	9.37E-38	12	14	489	1511	glutamine metabolic process
GO:0007267	8.03E-39	2.60E-37	27	40	543	1545	cell-cell signaling
GO:0048768	1.54E-37	4.65E-36	11	12	425	1937	root hair cell tip growth
GO:0010183	7.25E-37	2.16E-35	10	10	520	1512	pollen tube guidance
GO:0001708	2.49E-35	6.89E-34	23	25	1018	3710	cell fate specification
GO:0042742	3.19E-35	8.64E-34	182	229	5505	26347	defense response to bacterium
GO:0009695	3.22E-35	8.67E-34	19	26	846	3150	jasmonic acid biosynthetic process
GO:0046488	3.60E-35	9.64E-34	49	54	1920	8112	phosphatidylinositol metabolic process
GO:0006614	3.71E-34	9.41E-33	10	11	402	1216	SRP-dependent cotranslational protein targeting to membrane
GO:0009411	8.26E-34	2.05E-32	60	79	2042	8529	response to UV
GO:0019760	1.28E-32	3.06E-31	56	62	1575	6514	glucosinolate metabolic process
GO:0033044	1.36E-31	3.15E-30	15	15	873	3153	regulation of chromosome organization
GO:0009809	2.79E-31	6.43E-30	34	43	1049	3971	lignin biosynthetic process
GO:0019748	2.92E-31	6.69E-30	192	234	4479	20647	secondary metabolic process
GO:0006544	3.29E-31	7.52E-30	18	23	669	2516	glycine metabolic process
GO:0030497	3.39E-30	7.58E-29	10	11	341	1016	fatty acid elongation
GO:0034613	5.35E-30	1.19E-28	279	324	8631	42768	cellular protein localization
GO:0045893	3.31E-29	7.10E-28	15	20	684	2787	positive regulation of transcription, DNA-templated
GO:0009688	3.61E-29	7.72E-28	12	14	497	1670	abscisic acid biosynthetic process
GO:0046854	6.62E-29	1.40E-27	12	14	666	2459	phosphatidylinositol phosphorylation
GO:0009687	2.05E-28	4.27E-27	18	20	653	2410	abscisic acid metabolic process
GO:0010224	2.12E-28	4.41E-27	38	51	1268	5104	response to UV-B
GO:0051707	5.35E-28	1.10E-26	505	630	13380	68442	response to other organism
GO:0000723	7.57E-28	1.53E-26	9	13	929	3568	telomere maintenance
GO:0007140	9.52E-28	1.90E-26	11	12	466	1475	male meiosis
GO:0009694	3.08E-27	6.05E-26	20	30	847	3383	jasmonic acid metabolic process
GO:0009612	3.43E-27	6.70E-26	14	17	520	1645	response to mechanical stimulus
GO:0009611	9.70E-26	1.79E-24	147	183	3801	17595	response to wounding
GO:0051026	1.48E-25	2.73E-24	11	14	537	2015	chiasma assembly
GO:0052542	1.56E-25	2.86E-24	13	16	686	2432	defense response by callose deposition
GO:0008544	2.68E-25	4.86E-24	18	19	771	2821	epidermis development
GO:0006260	4.38E-25	7.88E-24	107	120	3990	19424	DNA replication	translational initiation
GO:0010388	6.75E-25	1.21E-23	9	10	296	907	cullin deneddylation
GO:0009913	1.25E-24	2.19E-23	16	16	634	2258	epidermal cell differentiation
GO:0006891	3.22E-24	5.54E-23	17	17	572	2019	intra-Golgi vesicle-mediated transport
GO:0006979	6.35E-24	1.07E-22	252	328	6729	32900	response to oxidative stress
GO:0051641	8.97E-24	1.50E-22	442	530	13541	69077	cellular localization
GO:0006108	8.79E-23	1.43E-21	12	13	489	1778	malate metabolic process
GO:0006400	1.05E-22	1.70E-21	11	12	526	2035	tRNA modification
GO:0006261	5.68E-22	8.96E-21	30	36	1200	5383	DNA-dependent DNA replication
GO:0010305	9.28E-22	1.46E-20	16	20	710	2725	leaf vascular tissue pattern formation
GO:0006506	3.91E-21	5.95E-20	13	15	533	2030	GPI anchor biosynthetic process
GO:0046688	1.94E-20	2.86E-19	9	15	311	931	response to copper ion
GO:0006886	4.27E-20	6.19E-19	262	302	7783	40030	intracellular protein transport
GO:0009607	5.05E-20	7.31E-19	524	659	13655	70276	response to biotic stimulus
GO:0000079	1.23E-19	1.72E-18	27	29	555	2390	regulation of cyclin-dependent protein serine/threonine kinase activity
GO:0009605	2.14E-19	2.97E-18	677	828	18055	94134	response to external stimulus
GO:0009901	2.26E-19	3.13E-18	9	12	225	980	anther dehiscence
GO:0008104	3.03E-19	4.15E-18	374	444	11249	57459	protein localization
GO:0009753	3.32E-19	4.53E-18	140	171	3459	16583	response to jasmonic acid
GO:0007166	3.85E-19	5.22E-18	127	153	4093	19909	cell surface receptor signaling pathway
GO:0009808	1.05E-18	1.38E-17	48	59	1285	5514	lignin metabolic process
GO:0010020	1.33E-18	1.74E-17	11	13	480	1722	chloroplast fission
GO:0010208	1.33E-18	1.74E-17	16	18	522	1913	pollen wall assembly
GO:0010584	1.57E-18	2.04E-17	13	15	444	1584	pollen exine formation
GO:0030198	1.86E-18	2.41E-17	20	23	673	2576	extracellular matrix organization
GO:0010332	3.58E-18	4.61E-17	11	11	700	2716	response to gamma radiation
GO:0009625	6.64E-18	8.47E-17	19	24	622	2362	response to insect
GO:0000338	7.58E-18	9.62E-17	11	12	319	1104	protein deneddylation
GO:0006511	2.71E-17	3.33E-16	242	306	5781	31564	ubiquitin-dependent protein catabolic process
GO:0010025	3.74E-17	4.58E-16	18	20	561	2074	wax biosynthetic process
GO:0006499	7.41E-17	8.98E-16	310	424	7228	40066	N-terminal protein myristoylation
GO:0009807	7.88E-17	9.49E-16	10	15	215	616	lignan biosynthetic process
GO:0032880	8.31E-17	9.99E-16	14	16	582	2208	regulation of protein localization
GO:0018377	9.47E-17	1.14E-15	310	424	7228	40066	protein myristoylation
GO:0010166	9.86E-17	1.18E-15	19	21	563	2097	wax metabolic process
GO:0006418	1.54E-16	1.82E-15	53	74	2291	12130	tRNA aminoacylation for protein translation
GO:0006546	1.78E-16	2.08E-15	9	14	330	1300	glycine catabolic process
GO:0006508	2.57E-16	2.99E-15	601	738	16900	89727	proteolysis
GO:0010218	2.92E-16	3.36E-15	34	45	849	3548	response to far red light
GO:0009962	4.07E-16	4.66E-15	16	17	448	1620	regulation of flavonoid biosynthetic process
GO:0006281	6.03E-16	6.83E-15	162	187	5865	30520	DNA repair
GO:0006972	1.06E-15	1.18E-14	47	57	1171	5090	hyperosmotic response
GO:0009069	1.08E-15	1.19E-14	37	51	1076	5028	serine family amino acid metabolic process
GO:0008152	1.27E-15	1.40E-14	7627	9517	196214	1089090	metabolic process
GO:0019725	1.40E-14	1.43E-13	189	231	4614	23092	cellular homeostasis
GO:0006974	1.79E-14	1.82E-13	169	195	6161	31387	cellular response to DNA damage stimulus
GO:0045165	1.86E-14	1.89E-13	29	35	1114	4880	cell fate commitment
GO:0010100	1.93E-14	1.96E-13	9	10	340	1286	negative regulation of photomorphogenesis
GO:0045454	6.51E-14	6.40E-13	113	144	2642	12763	cell redox homeostasis
GO:0006661	1.03E-13	1.00E-12	16	18	563	2421	phosphatidylinositol biosynthetic process
GO:0006342	1.61E-13	1.55E-12	20	20	815	4296	chromatin silencing
GO:0010498	1.77E-13	1.70E-12	19	21	507	2144	proteasomal protein catabolic process
GO:0032508	1.91E-13	1.83E-12	9	10	364	1354	DNA duplex unwinding
GO:0009699	3.17E-13	2.99E-12	66	86	1558	7197	phenylpropanoid biosynthetic process
GO:0042775	3.44E-13	3.22E-12	14	19	319	1790	mitochondrial ATP synthesis coupled electron transport
GO:0009247	4.70E-13	4.37E-12	25	28	853	3763	glycolipid biosynthetic process
GO:0043572	1.31E-12	1.17E-11	13	15	514	2036	plastid fission
GO:0046907	6.94E-12	5.98E-11	357	425	10440	55045	intracellular transport
GO:0006497	7.61E-12	6.55E-11	324	440	7866	42263	protein lipidation
GO:0017004	8.66E-12	7.43E-11	10	13	320	1197	cytochrome complex assembly
GO:0009082	1.58E-11	1.34E-10	14	17	409	1717	branched-chain amino acid biosynthetic process
GO:0010628	2.22E-11	1.87E-10	24	32	820	3630	positive regulation of gene expression
GO:0006995	2.78E-11	2.31E-10	10	10	392	1553	cellular response to nitrogen starvation
GO:0009698	6.55E-11	5.31E-10	84	109	2034	9824	phenylpropanoid metabolic process
GO:0009765	7.86E-11	6.30E-10	19	35	615	2593	photosynthesis, light harvesting
GO:0006505	1.74E-10	1.37E-09	18	20	581	2653	GPI anchor metabolic process
GO:0009813	1.75E-10	1.37E-09	62	69	1291	6005	flavonoid biosynthetic process
GO:0019513	2.38E-10	1.84E-09	11	12	535	2416	lactose catabolic process, using glucoside 3-dehydrogenase
GO:0019515	2.38E-10	1.84E-09	11	12	535	2416	lactose catabolic process via UDP-galactose
GO:0042023	2.44E-10	1.89E-09	23	28	715	3375	DNA endoreduplication
GO:0010212	2.48E-10	1.91E-09	16	18	929	4173	response to ionizing radiation
GO:0002213	2.87E-10	2.20E-09	10	11	369	1457	defense response to insect
GO:0001932	2.88E-10	2.21E-09	34	36	700	3299	regulation of protein phosphorylation
GO:0010204	3.55E-10	2.71E-09	12	13	463	2047	defense response signaling pathway, resistance gene-independent
GO:0043039	6.63E-10	4.98E-09	54	76	2295	12273	tRNA aminoacylation
GO:0002237	1.24E-09	9.19E-09	11	12	376	1513	response to molecule of bacterial origin
GO:0042538	1.31E-09	9.68E-09	36	46	888	4016	hyperosmotic salinity response
GO:0009556	2.05E-09	1.48E-08	16	20	544	2344	microsporogenesis
GO:0006637	3.89E-09	2.75E-08	16	18	618	2688	acyl-CoA metabolic process
GO:0006665	4.62E-09	3.24E-08	21	22	749	3396	sphingolipid metabolic process
GO:0010286	6.75E-09	4.68E-08	18	19	432	1787	heat acclimation
GO:0007126	6.95E-09	4.80E-08	42	53	1934	9642	meiotic nuclear division
GO:0006801	1.16E-08	7.93E-08	13	14	382	1553	superoxide metabolic process
GO:0016126	1.34E-08	9.06E-08	20	25	662	2979	sterol biosynthetic process
GO:0019827	1.37E-08	9.23E-08	26	30	1004	4807	stem cell maintenance
GO:0006612	1.67E-08	1.11E-07	19	20	443	2017	protein targeting to membrane
GO:0006352	1.92E-08	1.26E-07	45	50	1259	6773	DNA-templated transcription, initiation
GO:0006259	2.06E-08	1.35E-07	315	372	11184	60890	DNA metabolic process
GO:0015031	2.19E-08	1.43E-07	354	421	9873	52777	protein transport
GO:0006875	2.33E-08	1.51E-07	57	65	1545	8143	cellular metal ion homeostasis
GO:0009851	2.37E-08	1.54E-07	20	23	527	2310	auxin biosynthetic process
GO:0007131	3.19E-08	2.05E-07	20	27	875	4381	reciprocal meiotic recombination
GO:0006417	4.78E-08	3.03E-07	20	29	665	3067	regulation of translation
GO:0016192	5.27E-08	3.33E-07	204	249	6312	33230	vesicle-mediated transport
GO:0016102	5.69E-08	3.59E-07	23	25	557	2654	diterpenoid biosynthetic process
GO:0006298	6.40E-08	4.03E-07	14	14	741	3662	mismatch repair
GO:0000303	9.93E-08	6.16E-07	11	11	282	1131	response to superoxide
GO:0006102	1.05E-07	6.49E-07	9	12	358	1606	isocitrate metabolic process
GO:0034599	1.11E-07	6.85E-07	18	19	396	1661	cellular response to oxidative stress
GO:0005990	1.28E-07	7.90E-07	14	15	591	2859	lactose catabolic process
GO:0009684	1.67E-07	1.02E-06	7	10	281	1214	indoleacetic acid biosynthetic process
GO:0048767	2.03E-07	1.23E-06	22	28	652	4682	root hair elongation
GO:0009751	2.45E-07	1.47E-06	135	163	2679	13650	response to salicylic acid
GO:0016042	3.24E-07	1.94E-06	66	76	2025	10143	lipid catabolic process
GO:0043622	5.07E-07	2.98E-06	14	14	359	1556	cortical microtubule organization
GO:0015996	5.98E-07	3.49E-06	10	13	337	1449	chlorophyll catabolic process
GO:0009750	6.13E-07	3.57E-06	13	17	473	2139	response to fructose
GO:0016567	6.19E-07	3.60E-06	111	138	2590	14346	protein ubiquitination
GO:0000103	8.31E-07	4.74E-06	14	15	394	1691	sulfate assimilation
GO:0010193	9.76E-07	5.54E-06	21	24	699	3235	response to ozone
GO:0006873	1.46E-06	8.15E-06	66	76	1805	9194	cellular ion homeostasis
GO:0008154	1.63E-06	9.04E-06	19	22	674	3211	actin polymerization or depolymerization
GO:0043086	2.48E-06	1.36E-05	58	65	1669	8362	negative regulation of catalytic activity
GO:0006749	3.25E-06	1.77E-05	8	10	432	1941	glutathione metabolic process
GO:0009062	3.33E-06	1.81E-05	32	37	978	5121	fatty acid catabolic process
GO:0006270	3.68E-06	1.99E-05	13	13	401	1911	DNA replication initiation
GO:0006083	4.05E-06	2.17E-05	16	18	482	2355	acetate metabolic process
GO:0006457	5.33E-06	2.81E-05	198	241	5172	27845	protein folding
GO:0051603	5.41E-06	2.85E-05	246	310	5870	32171	proteolysis involved in cellular protein catabolic process
GO:0006414	6.91E-06	3.58E-05	26	36	592	2822	translational elongation
GO:0006644	7.64E-06	3.94E-05	103	124	3242	16918	phospholipid metabolic process
GO:0048236	7.90E-06	4.07E-05	17	23	545	2507	plant-type spore development
GO:0032012	8.29E-06	4.26E-05	11	12	401	1931	regulation of ARF protein signal transduction
GO:0046686	1.12E-05	5.65E-05	287	350	8059	43440	response to cadmium ion
GO:0055114	1.45E-05	7.19E-05	1167	1438	28156	153481	oxidation-reduction process
GO:0031122	1.55E-05	7.68E-05	14	15	359	1607	cytoplasmic microtubule organization
GO:0051246	2.30E-05	1.12E-04	80	93	1924	9848	regulation of protein metabolic process
GO:0055046	2.30E-05	1.12E-04	17	24	472	2196	microgametogenesis
GO:0043161	2.52E-05	1.22E-04	17	19	396	2009	proteasome-mediated ubiquitin-dependent protein catabolic process
GO:0031347	2.81E-05	1.35E-04	70	81	1842	9418	regulation of defense response
GO:0006306	3.26E-05	1.56E-04	26	29	1065	5716	DNA methylation
GO:0030244	3.67E-05	1.75E-04	36	44	1090	6097	cellulose biosynthetic process
GO:0046486	3.74E-05	1.78E-04	70	81	2180	11261	glycerolipid metabolic process
GO:0006525	3.92E-05	1.86E-04	12	15	338	1692	arginine metabolic process
GO:0030865	4.21E-05	1.99E-04	14	15	359	1607	cortical cytoskeleton organization
GO:0006265	4.73E-05	2.22E-04	13	15	630	3085	DNA topological change
GO:0009734	7.02E-05	3.24E-04	25	27	664	3281	auxin-activated signaling pathway
GO:0006412	7.02E-05	3.24E-04	431	566	10550	58353	translation
GO:0043241	7.27E-05	3.35E-04	20	23	509	2387	protein complex disassembly
GO:0042335	9.08E-05	4.15E-04	14	16	331	1482	cuticle development
GO:0010197	9.34E-05	4.26E-04	17	17	339	1656	polar nucleus fusion
GO:0016485	1.10E-04	4.96E-04	22	24	604	2893	protein processing
GO:0045892	1.13E-04	5.11E-04	25	26	840	4893	negative regulation of transcription, DNA-templated
GO:0019752	1.18E-04	5.30E-04	693	857	19267	107854	carboxylic acid metabolic process
GO:0009269	1.18E-04	5.31E-04	19	22	491	2343	response to desiccation
GO:0001510	1.57E-04	6.94E-04	12	13	370	1841	RNA methylation
GO:0019395	1.68E-04	7.40E-04	31	36	975	5277	fatty acid oxidation
GO:0010105	1.76E-04	7.74E-04	9	12	257	1225	negative regulation of ethylene-activated signaling pathway
GO:0009828	1.81E-04	7.96E-04	31	39	501	2442	plant-type cell wall loosening
GO:0048765	1.83E-04	8.03E-04	41	50	1124	6707	root hair cell differentiation
GO:0019762	1.90E-04	8.32E-04	8	10	249	1184	glucosinolate catabolic process
GO:0080134	2.40E-04	1.04E-03	84	96	2122	11053	regulation of response to stress
GO:0009559	2.43E-04	1.05E-03	18	18	354	1673	embryo sac central cell differentiation
GO:0006606	2.43E-04	1.05E-03	40	48	1143	6269	protein import into nucleus
GO:0035195	2.69E-04	1.16E-03	12	13	477	2551	gene silencing by miRNA
GO:0009700	3.06E-04	1.31E-03	15	15	360	1711	indole phytoalexin biosynthetic process
GO:0006357	3.36E-04	1.43E-03	18	21	421	2343	regulation of transcription from RNA polymerase II promoter
GO:0032504	3.40E-04	1.44E-03	60	74	1618	8247	multicellular organism reproduction
GO:0010054	3.56E-04	1.51E-03	47	57	1347	7480	trichoblast differentiation
GO:2000030	3.69E-04	1.56E-03	16	19	483	2338	regulation of response to red or far red light
GO:0018119	3.99E-04	1.68E-03	10	15	335	1674	peptidyl-cysteine S-nitrosylation
GO:0006066	5.75E-04	2.38E-03	125	149	3256	17322	alcohol metabolic process
GO:0007129	6.39E-04	2.63E-03	14	19	576	3048	synapsis
GO:0030036	6.39E-04	2.63E-03	38	49	1327	6825	actin cytoskeleton organization
GO:0016125	6.84E-04	2.81E-03	23	29	686	3394	sterol metabolic process
GO:0009651	6.88E-04	2.82E-03	406	504	10111	55330	response to salt stress
GO:0006563	6.94E-04	2.84E-03	18	25	448	2416	L-serine metabolic process
GO:0042325	7.32E-04	2.98E-03	37	39	714	3646	regulation of phosphorylation
GO:0045814	7.38E-04	3.00E-03	23	23	925	4803	negative regulation of gene expression, epigenetic
GO:0016556	8.29E-04	3.36E-03	7	10	215	1035	mRNA modification
GO:0009788	8.67E-04	3.50E-03	12	14	339	1720	negative regulation of abscisic acid-activated signaling pathway
GO:0010417	1.07E-03	4.28E-03	7	11	163	790	glucuronoxylan biosynthetic process
GO:0010099	1.09E-03	4.35E-03	15	18	455	2258	regulation of photomorphogenesis
GO:0051170	1.31E-03	5.16E-03	42	50	1219	6463	nuclear import
GO:0016559	1.42E-03	5.54E-03	9	10	275	1271	peroxisome fission
GO:0030003	1.45E-03	5.68E-03	60	69	1606	8630	cellular cation homeostasis
GO:0010207	1.63E-03	6.34E-03	12	13	238	1117	photosystem II assembly
GO:0009407	1.65E-03	6.40E-03	31	41	465	2263	toxin catabolic process
GO:0006310	1.73E-03	6.69E-03	56	70	2261	12326	DNA recombination
GO:0000038	1.84E-03	7.08E-03	18	21	341	1756	very long-chain fatty acid metabolic process
GO:0016117	2.04E-03	7.80E-03	14	19	528	2823	carotenoid biosynthetic process
GO:0042594	2.27E-03	8.61E-03	76	83	2101	11133	response to starvation
GO:0009646	3.45E-03	1.29E-02	14	19	481	2411	response to absence of light
GO:0010152	3.49E-03	1.30E-02	9	11	302	1458	pollen maturation
GO:0016119	3.60E-03	1.34E-02	12	14	365	1817	carotene metabolic process
GO:0010413	3.99E-03	1.47E-02	7	11	163	790	glucuronoxylan metabolic process
GO:0045492	3.99E-03	1.47E-02	7	11	163	790	xylan biosynthetic process
GO:0009451	4.41E-03	1.62E-02	65	82	1706	9279	RNA modification
GO:0009113	4.53E-03	1.66E-02	9	10	209	1047	purine nucleobase biosynthetic process
GO:0000041	5.46E-03	1.97E-02	45	55	960	5391	transition metal ion transport
GO:0051258	6.13E-03	2.20E-02	35	43	956	5097	protein polymerization
GO:0006865	6.33E-03	2.26E-02	65	74	1347	7684	amino acid transport
GO:0031365	6.43E-03	2.30E-02	311	429	7230	40858	N-terminal protein amino acid modification
GO:0006304	6.43E-03	2.30E-02	28	31	1102	5916	DNA modification
GO:0006085	7.47E-03	2.65E-02	10	11	356	1796	acetyl-CoA biosynthetic process
GO:0030148	7.94E-03	2.80E-02	11	11	299	1490	sphingolipid biosynthetic process
GO:0009408	8.03E-03	2.83E-02	124	151	3074	16599	response to heat
GO:0009812	8.89E-03	3.10E-02	69	78	1412	7367	flavonoid metabolic process
GO:0009640	1.00E-02	3.46E-02	54	65	1329	7128	photomorphogenesis
GO:0010104	1.02E-02	3.53E-02	11	14	281	1479	regulation of ethylene-activated signaling pathway
GO:0000280	1.02E-02	3.53E-02	70	85	2655	14336	nuclear division
GO:0010150	1.03E-02	3.54E-02	29	39	778	4364	leaf senescence
GO:0010027	1.04E-02	3.58E-02	17	21	582	3010	thylakoid membrane organization
GO:0052546	1.11E-02	3.82E-02	10	12	305	1535	cell wall pectin metabolic process
GO:0048825	1.14E-02	3.91E-02	31	38	730	4247	cotyledon development
GO:0006897	1.23E-02	4.21E-02	18	18	588	3008	endocytosis
GO:0009821	1.27E-02	4.31E-02	16	16	253	1224	alkaloid biosynthetic process
GO:0009718	1.29E-02	4.40E-02	16	17	311	1530	anthocyanin-containing compound biosynthetic process
GO:0006476	1.36E-02	4.60E-02	15	16	329	1765	protein deacetylation
GO:0006913	1.38E-02	4.66E-02	69	81	1933	10528	nucleocytoplasmic transport
GO:0009641	1.41E-02	4.75E-02	9	11	181	865	shade avoidance
GO:0006415	1.47E-02	4.93E-02	16	19	394	2032	translational termination
