# Supplementary material for: Long-term balancing selection drives evolution of immunity genes in Capsella
Source: eLife. 2019 Feb 26;8:e43606. doi: 10.7554/eLife.43606 (PMC6426441; doi:10.7554/eLife.43606)
Supplement: Supplementary file 2. [file elife-43606-supp2.csv]

GO	P	FDR	genes with tsSNP	total genes	tsSNPs	other SNPs	Short Description
GO:0006952	5.12E-36	7.33E-33	14	827	135	67963	defense response
GO:0006915	5.62E-33	4.83E-30	4	156	52	9868	apoptotic process
GO:0006633	1.63E-30	9.55E-28	5	130	54	14128	fatty acid biosynthetic process
GO:0006955	7.31E-29	2.62E-26	7	299	77	27683	immune response
GO:0045087	1.33E-25	3.25E-23	6	295	70	27001	innate immune response
GO:0016310	3.36E-25	7.61E-23	29	1252	174	150689	phosphorylation
GO:0012501	4.97E-21	8.55E-19	4	227	52	17772	programmed cell death
GO:0006631	2.76E-20	4.39E-18	6	193	56	22178	fatty acid metabolic process
GO:0008219	4.48E-20	6.88E-18	5	270	59	23696	cell death
GO:0006468	5.00E-20	7.41E-18	27	1124	157	133671	protein phosphorylation
GO:0007165	7.31E-20	1.05E-17	18	1139	145	116251	signal transduction
GO:0006464	5.72E-19	7.22E-17	32	1960	206	218596	cellular protein modification process
GO:0044267	1.83E-18	2.13E-16	42	2798	256	304762	cellular protein metabolic process
GO:0023052	2.37E-18	2.68E-16	18	1176	145	117612	signaling
GO:0019752	8.88E-17	8.87E-15	13	858	121	105697	carboxylic acid metabolic process
GO:0007154	9.94E-16	9.09E-14	20	1319	154	135739	cell communication
GO:0009063	1.09E-14	9.39E-13	2	56	27	6888	cellular amino acid catabolic process
GO:0042546	1.20E-14	1.02E-12	3	87	33	10516	cell wall biogenesis
GO:0009688	2.05E-14	1.66E-12	1	14	15	1854	abscisic acid biosynthetic process
GO:0006546	5.38E-14	4.13E-12	1	14	12	1426	glycine catabolic process
GO:0008610	5.73E-14	4.32E-12	6	366	69	44177	lipid biosynthetic process
GO:0009834	1.13E-12	7.26E-11	1	22	15	2149	plant-type secondary cell wall biogenesis
GO:0019761	3.62E-12	2.16E-10	3	46	18	3908	glucosinolate biosynthetic process
GO:0006417	6.46E-12	3.70E-10	1	44	21	5885	regulation of translation
GO:0009687	9.46E-12	5.28E-10	1	20	15	2576	abscisic acid metabolic process
GO:0016106	1.21E-11	6.57E-10	1	24	15	2622	sesquiterpenoid biosynthetic process
GO:0009250	1.99E-11	1.04E-09	3	65	27	9582	glucan biosynthetic process
GO:0010411	2.90E-10	1.42E-08	1	11	9	746	xyloglucan metabolic process
GO:0009832	4.32E-10	2.06E-08	2	70	24	8737	plant-type cell wall biogenesis
GO:0019538	1.04E-09	4.80E-08	44	3222	277	360777	protein metabolic process
GO:0006796	1.10E-09	5.01E-08	30	1674	176	202416	phosphate-containing compound metabolic process
GO:0000271	1.45E-09	6.48E-08	3	96	27	12754	polysaccharide biosynthetic process
GO:0006413	2.55E-09	1.12E-07	1	70	21	8234	translational initiation
GO:0016126	3.84E-09	1.67E-07	1	25	13	2693	sterol biosynthetic process
GO:0006499	4.01E-09	1.69E-07	7	424	46	39446	N-terminal protein myristoylation
GO:0006544	5.98E-09	2.50E-07	1	23	12	2666	glycine metabolic process
GO:0051246	7.52E-09	3.11E-07	2	109	25	11962	regulation of protein metabolic process
GO:0009750	8.22E-09	3.36E-07	1	17	12	2202	response to fructose
GO:0019760	8.52E-09	3.45E-07	3	62	18	5710	glucosinolate metabolic process
GO:0016125	1.43E-08	5.69E-07	1	29	13	3088	sterol metabolic process
GO:0042023	1.70E-08	6.71E-07	1	28	11	3483	DNA endoreduplication
GO:0006793	2.56E-08	9.80E-07	30	1699	176	205863	phosphorus metabolic process
GO:0007186	3.51E-08	1.32E-06	1	19	12	2751	G-protein coupled receptor signaling pathway
GO:0019748	3.70E-08	1.38E-06	4	234	33	18694	secondary metabolic process
GO:0015780	4.07E-08	1.48E-06	1	12	9	1271	nucleotide-sugar transmembrane transport
GO:0030244	1.26E-07	4.43E-06	1	44	15	5868	cellulose biosynthetic process
GO:0018377	1.40E-07	4.89E-06	7	424	46	39446	protein myristoylation
GO:0006096	1.81E-07	6.27E-06	1	59	10	7796	glycolytic process
GO:0006855	1.06E-06	3.47E-05	1	80	20	10561	drug transmembrane transport
GO:0009744	1.13E-06	3.69E-05	2	63	16	6803	response to sucrose
GO:0007166	1.36E-06	4.39E-05	4	134	27	18038	cell surface receptor signaling pathway
GO:0051302	1.96E-06	6.29E-05	1	22	11	3069	regulation of cell division
GO:0006073	2.23E-06	7.11E-05	3	131	27	18116	cellular glucan metabolic process
GO:0006629	2.30E-06	7.27E-05	11	750	85	87882	lipid metabolic process
GO:0010608	4.23E-06	0.0001289594035	1	82	21	12338	posttranscriptional regulation of gene expression
GO:0006066	4.43E-06	0.0001331635063	3	96	20	10679	alcohol metabolic process
GO:0009414	4.48E-06	0.0001337474833	3	229	31	23978	response to water deprivation
GO:0007169	5.12E-06	0.0001506836086	4	132	27	17795	transmembrane receptor protein tyrosine kinase signaling pathway
GO:0006694	5.78E-06	0.0001666843738	1	43	13	5309	steroid biosynthetic process
GO:0031365	5.91E-06	0.0001681844642	7	429	46	40115	N-terminal protein amino acid modification
GO:0050832	6.66E-06	0.0001870361374	2	137	22	13762	defense response to fungus
GO:0008643	1.18E-05	0.0003262498845	1	23	9	2618	carbohydrate transport
GO:0009749	1.33E-05	0.0003604505768	1	34	12	4493	response to glucose
GO:0009069	1.51E-05	0.0004064045321	1	51	12	5099	serine family amino acid metabolic process
GO:0006497	1.65E-05	0.0004396296298	7	440	46	41805	protein lipidation
GO:0006790	2.07E-05	0.0005421438624	5	216	31	23287	sulfur compound metabolic process
GO:0009415	2.97E-05	0.00077402934	3	236	31	24294	response to water
GO:0005975	5.38E-05	0.001360515463	10	796	87	98746	carbohydrate metabolic process
GO:0006950	0.0001236774601	0.00301955708	24	2310	175	231188	response to stress
GO:0005976	0.0001989034481	0.004670426865	3	168	27	22171	polysaccharide metabolic process
GO:0055046	0.0002619239031	0.006051005439	1	24	7	2295	microgametogenesis
GO:0022603	0.0002684327004	0.006168210233	1	51	12	6220	regulation of anatomical structure morphogenesis
GO:0009620	0.0002755142843	0.006297259998	2	182	22	18236	response to fungus
GO:0010286	0.0003309054523	0.007444506433	1	19	6	1737	heat acclimation
GO:0031348	0.0005307118675	0.0117549943	1	23	7	2587	negative regulation of defense response
GO:0008202	0.0005413853374	0.01192991177	1	64	13	7719	steroid metabolic process
GO:0046854	0.0005733872317	0.01257063742	1	14	7	2746	phosphatidylinositol phosphorylation
GO:0048544	0.0006559952609	0.01430868851	2	35	9	4495	recognition of pollen
GO:0015931	0.0007064036977	0.01533038732	1	35	9	4543	nucleobase-containing compound transport
GO:0006897	0.00097500986	0.0208438675	1	18	7	2945	endocytosis
GO:0016114	0.001156517706	0.02436057148	1	85	15	10519	terpenoid biosynthetic process
GO:0006418	0.001422823949	0.02967900247	2	74	11	11907	tRNA aminoacylation for protein translation
GO:0006261	0.00166464584	0.03438934218	1	52	11	7439	DNA-dependent DNA replication
GO:0009901	0.001734869795	0.03549874053	1	12	2	989	anther dehiscence
GO:0009743	0.002302854686	0.04624003078	2	104	16	12496	response to carbohydrate
