# Supplementary material for: Long-term balancing selection drives evolution of immunity genes in Capsella
Source: eLife. 2019 Feb 26;8:e43606. doi: 10.7554/eLife.43606 (PMC6426441; doi:10.7554/eLife.43606)
Supplement: Supplementary file 3. [file elife-43606-supp3.csv]

Scaffold	Start	End	Gene	ts3HQSNPs	Non-syn	A. thaliana Orth.	Description
scaffold_4	7049945	7053810	Carubv10024714m.g	9	5	AT2G28970	Leucine-rich repeat protein kinase family protein
scaffold_3	12558479	12565738	Carubv10012892m.g	2	2	AT2G15900	phox domain-containing protein
scaffold_6	5079975	5082037	Carubv10000867m.g	2	2	AT5G15500	Ankyrin repeat family protein
scaffold_7	10879347	10881272	Carubv10006972m.g	2	2	AT4G13992	Cysteine/Histidine-rich C1 domain family protein
scaffold_1	3911394	3914816	Carubv10009086m.g	6	1	AT1G11310	MLO2
scaffold_3	8488855	8496529	Carubv10015963m.g	5	1	AT4G10320	tRNA synthetase class I (I, L, M and V) family protein
scaffold_3	8516680	8518832	Carubv10016168m.g	5	1	AT3G23175	HR-like lesion-inducing protein-related
scaffold_3	5099567	5105571	Carubv10012882m.g	3	1	AT3G14840	LIK1
scaffold_6	5845316	5848038	Carubv10003775m.g	3	1	AT5G17570	TatD related DNase
scaffold_1	10384130	10385491	Carubv10009513m.g	2	1	AT1G30170	Protein of unknown function
scaffold_5	7595791	7598909	Carubv10018543m.g	2	1	AT3G47090	Leucine-rich repeat protein kinase family protein
scaffold_1	1632716	1636013	Carubv10011474m.g	1	1	AT1G05320	molecular_function unknown
scaffold_7	8493331	8497512	Carubv10004131m.g	15	0	AT4G18780	LEW2
scaffold_7	10968277	10970065	Carubv10006517m.g	15	0	AT4G13800	magnesium transporter NIPA
scaffold_8	8382079	8385327	Carubv10025850m.g	13	0	AT5G54830	DOMON domain-containing protein
scaffold_3	12551313	12558134	Carubv10012885m.g	11	0	AT2G15900	phox domain-containing protein
scaffold_2	375952	382052	Carubv10020775m.g	8	0	AT1G63880	TIR-NBS-LRR
scaffold_3	12557269	12558193	Carubv10015605m.g	8	0	AT2G15910	CSL zinc finger domain-containing protein
scaffold_8	732022	737467	Carubv10025783m.g	7	0	AT5G46070	Guanylate-binding family protein
scaffold_2	2003285	2005892	Carubv10021236m.g	6	0	AT1G60500	DYNAMIN RELATED PROTEIN 4C
scaffold_3	9012137	9013086	Carubv10015753m.g	5	0	AT3G24110	Calcium-binding EF-hand family protein
scaffold_1	10623933	10628848	Carubv10008728m.g	4	0	AT1G30640	Protein kinase family protein
scaffold_2	2930875	2940128	Carubv10022272m.g	4	0	AT1G58050	RNA helicase
scaffold_3	12569815	12573856	Carubv10015017m.g	4	0	AT2G15910	CSL zinc finger domain-containing protein
scaffold_4	7237263	7240735	Carubv10023291m.g	4	0	AT2G29470	GLUTATHIONE S-TRANSFERASE TAU 3
scaffold_6	6233367	6243059	Carubv10000097m.g	4	0	AT5G18610	receptor-like cytoplasmic kinase
scaffold_2	2917581	2929702	Carubv10021272m.g	3	0
scaffold_3	5010182	5016604	Carubv10012901m.g	3	0
scaffold_7	8488649	8490462	Carubv10005719m.g	3	0
scaffold_1	10353262	10355707	Carubv10009315m.g	2	0
scaffold_2	360302	364185	Carubv10020187m.g	2	0
scaffold_2	372260	373926	Carubv10021858m.g	2	0
scaffold_3	8962123	8964651	Carubv10013216m.g	2	0
scaffold_4	1134247	1139333	Carubv10022612m.g	2	0
scaffold_4	1134247	1140592	Carubv10022890m.g	2	0
scaffold_6	6243521	6246660	Carubv10001257m.g	2	0
scaffold_6	8250567	8252535	Carubv10003589m.g	2	0
scaffold_8	723729	725677	Carubv10026337m.g	2	0
scaffold_8	729105	730365	Carubv10026769m.g	2	0
scaffold_8	8354850	8357282	Carubv10026347m.g	2	0
scaffold_5	7447830	7450676	Carubv10019506m.g	1	0
scaffold_6	5841745	5843249	Carubv10002079m.g	1	0
scaffold_6	5853608	5855055	Carubv10001202m.g	1	0
scaffold_7	8490773	8492768	Carubv10004570m.g	1	0
scaffold_7	10971868	10972310	Carubv10006111m.g	1	0
scaffold_7	10973099	10978807	Carubv10004167m.g	1	0
scaffold_7	10980683	10982297	Carubv10004635m.g	1	0
scaffold_8	739022	739876	Carubv10028502m.g	1	0
scaffold_8	8385512	8387577	Carubv10026908m.g	1	0
