# Supplementary material for: Long-term balancing selection drives evolution of immunity genes in Capsella
Source: eLife. 2019 Feb 26;8:e43606. doi: 10.7554/eLife.43606 (PMC6426441; doi:10.7554/eLife.43606)
Supplement: Supplementary file 4. [file elife-43606-supp4.csv]

Scaffold	Start	End	Width
scaffold_1	12000001	15600000	3600000
scaffold_1	15700001	16500000	800000
scaffold_2	3100001	7300000	4200000
scaffold_3	9900001	12500000	2600000
scaffold_4	2500001	5800000	3300000
scaffold_5	3100001	6000000	2900000
scaffold_6	9700001	12800000	3100000
scaffold_7	11300001	14600000	3300000
scaffold_7	16200001	16700000	500000
scaffold_8	2300001	5400000	3100000
