# Supplementary material for: Long-term balancing selection drives evolution of immunity genes in Capsella
Source: eLife. 2019 Feb 26;8:e43606. doi: 10.7554/eLife.43606 (PMC6426441; doi:10.7554/eLife.43606)
Supplement: Supplementary file 5. [file elife-43606-supp5.csv]

Effect Rank	Annotation
14	INTERGENIC
13	UTR_3_PRIME
12	UTR_5_PRIME
11	INTRON
10	SYNONYMOUS_CODING
9	SYNONYMOUS_START
8	SYNONYMOUS_STOP
7	NON_SYNONYMOUS_CODING
6	NON_SYNONYMOUS_START
5	SPLICE_SITE_ACCEPTOR
4	SPLICE_SITE_DONOR
3	START_LOST
2	STOP_LOST
1	STOP_GAINED
