# Supplementary material for: Long-term balancing selection drives evolution of immunity genes in Capsella
Source: eLife. 2019 Feb 26;8:e43606. doi: 10.7554/eLife.43606 (PMC6426441; doi:10.7554/eLife.43606)
Supplement: Supplementary file 6. [file elife-43606-supp6.csv]

A. thaliana gene	Annotation
AT1G12210	CC-NBS-LRR
AT1G12220	CC-NBS-LRR
AT1G12280	CC-NBS-LRR
AT1G12290	CC-NBS-LRR
AT1G15890	CC-NBS-LRR
AT1G51480	CC-NBS-LRR
AT1G53350	CC-NBS-LRR
AT1G58390	CC-NBS-LRR
AT1G58400	CC-NBS-LRR
AT1G58410	CC-NBS-LRR
AT1G58602	CC-NBS-LRR
AT1G58807	CC-NBS-LRR
AT1G58848	CC-NBS-LRR
AT1G59124	CC-NBS-LRR
AT1G59218	CC-NBS-LRR
AT1G59780	CC-NBS-LRR
AT1G61180	CC-NBS-LRR
AT1G61190	CC-NBS-LRR
AT1G61310	CC-NBS-LRR
AT1G62630	CC-NBS-LRR
AT1G63350	CC-NBS-LRR
AT1G63360	CC-NBS-LRR
AT3G14470	CC-NBS-LRR
AT3G46730	CC-NBS-LRR
AT3G50950	CC-NBS-LRR
AT4G10780	CC-NBS-LRR
AT4G26090	CC-NBS-LRR
AT4G27190	CC-NBS-LRR
AT4G27220	CC-NBS-LRR
AT4G33300	CC-NBS-LRR
AT5G04720	CC-NBS-LRR
AT5G05400	CC-NBS-LRR
AT5G17890	CC-NBS-LRR
AT5G43470	CC-NBS-LRR
AT5G43730	CC-NBS-LRR
AT5G43740	CC-NBS-LRR
AT5G45260	CC-NBS-LRR
AT5G47250	CC-NBS-LRR
AT5G47260	CC-NBS-LRR
AT5G48620	CC-NBS-LRR
AT5G63020	CC-NBS-LRR
AT5G66900	CC-NBS-LRR
AT5G66910	CC-NBS-LRR
AT1G50180	CC-NBS
AT1G52660	CC-NBS
AT1G59620	CC-NBS
AT3G15700	CC-NBS
AT3G46530	CC-NBS
AT3G46710	CC-NBS
AT5G35450	CC-NBS
AT1G17600	TIR-NBS-LRR
AT1G27170	TIR-NBS-LRR
AT1G27180	TIR-NBS-LRR
AT1G31540	TIR-NBS-LRR
AT1G56510	TIR-NBS-LRR
AT1G56520	TIR-NBS-LRR
AT1G56540	TIR-NBS-LRR
AT1G63730	TIR-NBS-LRR
AT1G63740	TIR-NBS-LRR
AT1G63870	TIR-NBS-LRR
AT1G63880	TIR-NBS-LRR
AT1G64070	TIR-NBS-LRR
AT1G65850	TIR-NBS-LRR
AT1G69550	TIR-NBS-LRR
AT1G72840	TIR-NBS-LRR
AT1G72860	TIR-NBS-LRR
AT2G14080	TIR-NBS-LRR
AT2G16870	TIR-NBS-LRR
AT2G17050	TIR-NBS-LRR
AT2G17060	TIR-NBS-LRR
AT3G04220	TIR-NBS-LRR
AT3G25510	TIR-NBS-LRR
AT3G44400	TIR-NBS-LRR
AT3G44480	TIR-NBS-LRR
AT3G44630	TIR-NBS-LRR
AT3G44670	TIR-NBS-LRR
AT3G51560	TIR-NBS-LRR
AT3G51570	TIR-NBS-LRR
AT4G08450	TIR-NBS-LRR
AT4G09430	TIR-NBS-LRR
AT4G11170	TIR-NBS-LRR
AT4G12010	TIR-NBS-LRR
AT4G14370	TIR-NBS-LRR
AT4G16860	TIR-NBS-LRR
AT4G16890	TIR-NBS-LRR
AT4G16900	TIR-NBS-LRR
AT4G16920	TIR-NBS-LRR
AT4G16940	TIR-NBS-LRR
AT4G16950	TIR-NBS-LRR
AT4G16960	TIR-NBS-LRR
AT4G19500	TIR-NBS-LRR
AT4G19510	TIR-NBS-LRR
AT4G19520	TIR-NBS-LRR
AT4G19530	TIR-NBS-LRR
AT4G36140	TIR-NBS-LRR
AT4G36150	TIR-NBS-LRR
AT5G11250	TIR-NBS-LRR
AT5G17680	TIR-NBS-LRR
AT5G17880	TIR-NBS-LRR
AT5G17970	TIR-NBS-LRR
AT5G18350	TIR-NBS-LRR
AT5G18360	TIR-NBS-LRR
AT5G18370	TIR-NBS-LRR
AT5G22690	TIR-NBS-LRR
AT5G36930	TIR-NBS-LRR
AT5G38340	TIR-NBS-LRR
AT5G38850	TIR-NBS-LRR
AT5G40100	TIR-NBS-LRR
AT5G40910	TIR-NBS-LRR
AT5G41540	TIR-NBS-LRR
AT5G41550	TIR-NBS-LRR
AT5G41740	TIR-NBS-LRR
AT5G41750	TIR-NBS-LRR
AT5G44510	TIR-NBS-LRR
AT5G44870	TIR-NBS-LRR
AT5G45050	TIR-NBS-LRR
AT5G45060	TIR-NBS-LRR
AT5G45200	TIR-NBS-LRR
AT5G45210	TIR-NBS-LRR
AT5G45230	TIR-NBS-LRR
AT5G45240	TIR-NBS-LRR
AT5G45250	TIR-NBS-LRR
AT5G46260	TIR-NBS-LRR
AT5G46270	TIR-NBS-LRR
AT5G46450	TIR-NBS-LRR
AT5G46470	TIR-NBS-LRR
AT5G46490	TIR-NBS-LRR
AT5G46510	TIR-NBS-LRR
AT5G46520	TIR-NBS-LRR
AT5G48770	TIR-NBS-LRR
AT5G49140	TIR-NBS-LRR
AT5G51630	TIR-NBS-LRR
AT5G58120	TIR-NBS-LRR
AT1G17610	TIR-NBS
AT1G17615	TIR-NBS
AT1G66090	TIR-NBS
AT1G72850	TIR-NBS
AT1G72870	TIR-NBS
AT1G72890	TIR-NBS
AT1G72900	TIR-NBS
AT1G72910	TIR-NBS
AT1G72940	TIR-NBS
AT1G72950	TIR-NBS
AT3G04210	TIR-NBS
AT4G09420	TIR-NBS
AT4G16990	TIR-NBS
AT5G40090	TIR-NBS
AT5G48780	TIR-NBS
AT1G10920	NBS-LRR
AT1G33560	NBS-LRR
AT1G57650	NBS-LRR
AT1G61300	NBS-LRR
AT1G63750	NBS-LRR
AT3G07040	NBS-LRR
AT3G14460	NBS-LRR
AT4G09360	NBS-LRR
AT4G12020	NBS-LRR
AT5G38350	NBS-LRR
AT5G47280	NBS-LRR
